# Supplementary material for: Integrating rare genetic variants into pharmacogenetic drug response predictions
Source: Hum Genomics. 2018 May 25;12:26. doi: 10.1186/s40246-018-0157-3 (PMC5968569; doi:10.1186/s40246-018-0157-3)
Supplement: Supplementary file 1 — Overview of NGS-based analyses of pharmacogenes. (XLSX 42 kb) [file 40246_2018_157_MOESM1_ESM.xlsx]

## Sheet: Sheet1
	Nelson et al. (2012)	Mizzi et al. (2014)	Gordon et al. (2014)	Fujikura et al. (2015)	Bush et al. (2016)	Kozyra et al. (2017)	Han et al. (2017)	Ahn et al. (2017)	This study
PMID	22604722	25141897	24282029	26340336	26857349	27101133	27727443	28871186
Study cohort	14002	482	6503	6503	5639	12850	376	6503	60706
Number of pharmacogenes	202	231	12	57	82	48	122	146	208
Sequencing strategy	Targeted sequencing	WGS	WES	WGS/WES	Targeted sequencing	WES	Targeted sequencing	WES	WES
Number of identified variants
Coding regions	20647	N.A.	964	4064	8126	N.A.	2467	11530	69923
Other exonic region	19000	N.A.	42	190	5068	N.A.	2106	622	/
Total number in exonic region	39647	26807	1006	4254	13194	around 9550	4573	12152	69923
Intronic region	11177	382157	/	1911	5231	/	1079	/	/
