# Supplementary material for: Integrating rare genetic variants into pharmacogenetic drug response predictions
Source: Hum Genomics. 2018 May 25;12:26. doi: 10.1186/s40246-018-0157-3 (PMC5968569; doi:10.1186/s40246-018-0157-3)
Supplement: Supplementary file 2 — Genes and variants not considered in current drug response predictions. (XLSX 36 kb) [file 40246_2018_157_MOESM2_ESM.xlsx]

## Sheet: Sheet1
Drug	Known genetic factors					Additional potentially important genes and variants
	Explained by known genetic factors	Reference	Genes	Number of variants	Aggregated frequency of analyzed variants	Genes	Number of funcitonal variants	Aggregated frequency of all functional variants
Warfarin	10-45% of differences in dose requirements	Johnson et al. (PMID: 25282448)	CYP2C9, VKORC1, CYP4F2	8	0.68	CYP3A5, CYP1A2, CYP2C19, EPHX1, CYP1A1, CYP3A4, ABCB1, CYP2C9, VKORC1, CYP4F2	1413	2.99
Simvastatin	40% increase of exposure	Jiang et al. (PMID: 28350522)	SLCO1B1	1	0.13	CYP3A4, ABCB1, ABCG2, SLCO1B1	745	0.2
Voriconazole	49% increase of apparent oral clearance	Weiss et al. (PMID: 19033450)	CYP2C19	2	0.41	FMO3, CYP2C9, CYP3A4, FMO5, ABCB1, FMO1, UGT1A4, CYP2C19	1257	0.93
Olanzapine	22-50% reduction of steady-state serum concentrations	Söderberg et al. (PMID: 23930678)	CYP1A2, FMO3, UGT1A4	4	1.01	CYP2D6, UGT2B10, ABCB1, CYP1A2, FMO3, UGT1A4	991	2.36
Irinotecan	40% of the variation in area under the curve of Irinotecan	Innocenti et al. (PMID: 19349540)	UGT1A1, ABCC1, ABCC2, ABCB1, SLCO1B1, HNF1A	7	0.27	CYP3A5, CES1, CYP3A4, ABCG2, UGT1A9, CES2, ABCC2, SLCO1B1, ABCC1, ABCB1, UGT1A1	2292	2.27
	30% of the variability in the active metabolite (SN-38)	Innocenti et al. (PMID: 19349540)
	30% reduction in dose requirements	Dean et al. (PMID: 28520360)
